# Supplementary material for: Extracellular Adenosine Contributes to the Hydrogen Peroxide-Induced Calcification of Cultured Tendon Cells
Source: Curr Issues Mol Biol. 2026 Feb 26;48(3):244. doi: 10.3390/cimb48030244 (PMC13025900; doi:10.3390/cimb48030244)
Supplement: Supplementary file 1 [file cimb-48-00244-s001.zip]

Archive with 1 entries (1 files):
- cimb-4096521-supplementary.pdf
